# Supplementary material for: Anti-Obesity Effects of Marine Macroalgae Extract Caulerpa lentillifera in a Caenorhabditis elegans Model
Source: Mar Drugs. 2023 Nov 3;21(11):577. doi: 10.3390/md21110577 (PMC10672060; doi:10.3390/md21110577)
Supplement: Supplementary file 1 [file marinedrugs-21-00577-s001.zip]

Archive with 1 entries (1 files):
- marinedrugs-2663324-supplementary.pdf
